# Supplementary material for: The prognostic significance of postoperative hyperbilirubinemia in cardiac surgery: systematic review and meta-analysis
Source: J Cardiothorac Surg. 2022 May 26;17:129. doi: 10.1186/s13019-022-01870-2 (PMC9137213; doi:10.1186/s13019-022-01870-2)
Supplement: Supplementary file 2 — Additional file 2. Table of summary characteristics. [file 13019_2022_1870_MOESM2_ESM.xlsx]

## Sheet: Study Characteristics
																										LVEF <40%
	Study ID	Study_year	Study_design	Study_centres	Patients	threshold(mg/dL)	Day(s) of measurements	% of patients with PH	Age_est	Age_var	Sex_male	Type of surgery	%CABG	Euroscore_mean	Euroscore_IQR	Liver dysfunction (bilirubin >2mg/dL)	MELD score	MELD vairance	HTN_mean	dm_mean	chol_mean	CKD_mean	smoker	prev_MI	ccf	ef_mean	ef_sd	clamptime (mins)_mean	clamptime_sd	Operatime Time (mins)	Operation Time (SD)	bypasstime (mins)_mean	bypasstime_sd	Blood transfusions recieved (units)	Blood transfusions_SD	Bias
	Collins 1983	1983	Prospective	1	248	3	Day 2, then alternative day measurements until discharge/death	0.2				0.07 TV, 0.6 MV, 0.39 AV, 0.38 CABG	0.38																			91.96	31.47	6.25	4.94	High
	Wang 1994	1994	Prospective	1	302	3	Preop, 1, 2, 7	0.35	51.87	0.8	0.57	0.30 CABG, 0.32 Valve, 0.24 Redo 0.06 CHD, 0.07 Complex	0.3															70.3	5.7	279.2	7	121.2	7.6			High
	Chandra 1999	1999	Prospective	1	77	2	Preop, immediate postop, 1,3 , 7	0.26	32.1	16.4	0.7	0.26 CABG;0.38 first time vale; 0.04 valve reoperation; 0.27 congenital repair; 0.5 reconstructive procedure	0.26			0.12												46.3	23.3	280.1	30.2	93.5	38.4			High
	Hosotsubo 2000	2000	Retrospective	1	133	2	1,2,3,5,6,9,11,14	0.51	60	1.3	0.59	0.38 CABG, 0.48 valvular, 0.14 Aneurysm	0.38			0.11														517	25			5.16	0.67	High
	An 2006	2006	Prospective	1	386	3	1, 2, &7	0.25	46.3	1.14	0.47	0.57 valve cases, 0.36 CHD cases, 0.04 combined cases	0			0.09												70.6	4.3	209.3	8.52	116.8	8.6	2.5	0.61	Low
	Leacche 2006	2006	Retrospective	1	136	2	Before RRT (median 5 days)	-	67	12	0.37	0.4 CABG/valve, 0.29 CABG only, 0.15 valve only, 0.09 transplant	0.69						0.6	0.46						0.42	0.15	99				154				High
	Kraev 2008	2008	Retrospective	1	826	2.8	Within hospital stay	0.09	65	13	0.71	0.62 CABG, 0.06 Valve, 0.32 other	0.62						0.66	0.27		0.03	0.12	0.49		0.06	0.02	106	48			143	48	5.13	6.51	High
	Vidal 2009	2009	Prospective	1	73	3		0.23	71	11	0.68	0.23 valve replacement, 0.22 CABG, 0.52 Combined, 0.03 Other	0.74	11	3													65	30			106	48			Low
	Nishi 2012	2012	Prospective	1	334	3	any post op period	0.19	64.3	14.9	0.6	0.49 aortic valve 0.51 mitral valve 0.22 tricuspid	0			0.02			0.52	0.16	0.24	0.08			0.15	0.58	0.15					183	65			High
	Sharma 2015	2015	Prospective	1	476	2	Any post op period	0.25				0.42 CABG 0.34 valve repair 0.17 congenital 0.06 Valve + CABG	0.48															74.06	37.98			103.77	46.34	2.7	0.7	High
	Diab 2017	2017	Retrospective	1	285	3	within two days	0.25	62	14.1	0.71	0.44 single aortic valve IE 0.28 single mitral valve IE 0.27 both valves 0.21 prosthetic valve IE	0	10.2	4.2	0.24	15.25	18.38	0.64	0.32						0.54	0.11					135	70			High
	Golitaleb 2017	2017	Prospective	1	600	3	Preop, immediate post-surgery, 1,3,7	0.25	63.8	8.94	0.55	0.33 CABG, 0.33 AVR+CABG, 0.33 MVR+CABG	0.99															81.67	39.96			105	53.74			HIgh
	Blank cells indicate non-reported data
